# Supplementary material for: Magnetic Garments Promote Parasympathetic Dominance and Improve Sleep Quality in Male Long-Distance Runners Following a 30 km Run
Source: Sensors (Basel). 2024 Oct 23;24(21):6820. doi: 10.3390/s24216820 (PMC11548770; doi:10.3390/s24216820)
Supplement: Supplementary file 1 [file sensors-24-06820-s001.zip]

Archive with 1 entries (1 files):
- sensors-3226991-supplementary.pdf
